# Supplementary material for: The Mechanisms of Antibacterial Activity of Magnesium Alloys with Extreme Wettability
Source: Materials (Basel). 2021 Sep 21;14(18):5454. doi: 10.3390/ma14185454 (PMC8470035; doi:10.3390/ma14185454)
Supplement: Supplementary file 1 [file materials-14-05454-s001.zip]

Archive with 2 entries (2 files):
- materials-1316821-supplementary-xml.mp4
- materials-1316821-supplementary-XML.pdf
